# Supplementary material for: Characterization of Tannic Acid-Coated AZ31 Mg Alloy for Biomedical Application and Comparison with AZ91
Source: Materials (Basel). 2024 Jan 10;17(2):343. doi: 10.3390/ma17020343 (PMC10817444; doi:10.3390/ma17020343)
Supplement: Supplementary file 1 [file materials-17-00343-s001.zip]

Archive with 1 entries (1 files):
- materials-2799674-supplementary.pdf
